# Supplementary material for: Proteomics of Bacterial and Mouse Extracellular Vesicles Released in the Gastrointestinal Tracts of Nutrient-Stressed Animals Reveals an Interplay Between Microbial Serine Proteases and Mammalian Serine Protease Inhibitors
Source: Int J Mol Sci. 2025 Apr 25;26(9):4080. doi: 10.3390/ijms26094080 (PMC12071298; doi:10.3390/ijms26094080)
Supplement: Supplementary file 1 [file ijms-26-04080-s001.zip]

Archive with 1 entries (1 files):
- ijms-3569233-supplementary.pdf
